# Supplementary material for: Differential Amperometric Microneedle Biosensor for Wearable Levodopa Monitoring of Parkinson’s Disease
Source: Biosensors (Basel). 2022 Feb 7;12(2):102. doi: 10.3390/bios12020102 (PMC8869619; doi:10.3390/bios12020102)
Supplement: Supplementary file 1 [file biosensors-12-00102-s001.zip]

Archive with 1 entries (1 files):
- biosensors-1583046-supplementary.pdf
